# Supplementary material for: Identification of Activated Protein Kinase Cα (PKCα) in the Urine of Orthotopic Bladder Cancer Xenograft Model as a Potential Biomarker for the Diagnosis of Bladder Cancer
Source: Int J Mol Sci. 2021 Aug 27;22(17):9276. doi: 10.3390/ijms22179276 (PMC8430461; doi:10.3390/ijms22179276)
Supplement: Supplementary file 1 [file ijms-22-09276-s001.zip]

Archive with 1 entries (1 files):
- ijms-1334715-SI.pdf
